# Supplementary material for: Serum Antibodies Against the E5 Oncoprotein from Human Papillomavirus Type 16 Are Inversely Associated with the Infection and the Degree of Cervical Lesions
Source: Biomedicines. 2024 Nov 26;12(12):2699. doi: 10.3390/biomedicines12122699 (PMC11673199; doi:10.3390/biomedicines12122699)
Supplement: Supplementary file 1 [file biomedicines-12-02699-s001.zip]

Archive with 1 entries (1 files):
- biomedicines-3273245-supplementary.pdf
